# Supplementary material for: Phenothiazines Rapidly Induce Laccase Expression and Lignin-Degrading Properties in the White-Rot Fungus Phlebia radiata
Source: J Fungi (Basel). 2023 Mar 18;9(3):371. doi: 10.3390/jof9030371 (PMC10053029; doi:10.3390/jof9030371)
Supplement: Supplementary file 1 [file jof-09-00371-s001.zip]

Archive with 3 entries (3 files):
- 2023_03_07_jof-2212467-supplementary.pdf
- SupplementaryData_PhenotypeMicroarrayData.xlsx
- SupplementaryData_RNAseq_Counts_TPM.xlsx
